# Supplementary material for: What If…? Pandemic policy-decision-support to guide a cost-benefit-optimised, country-specific response
Source: PLOS Glob Public Health. 2022 Aug 24;2(8):e0000721. doi: 10.1371/journal.pgph.0000721 (PMC10022143; doi:10.1371/journal.pgph.0000721)
Supplement: S1 Table — (XLSX) [file pgph.0000721.s001.xlsx]

## Sheet: Table 1
Supporting information S1 Table Data Sources
	Category	Type	Source	Availability
	Economic	Constant + Variable	Moody’s Analytics1 OxCGRT2	Moody’s: SwissRe3. OxCGRT: Public.
	Sanitary4	Constant	World Bank5	Public
	Demography	Constant	WHO6	Public
	Vaccines	Variable	OWID7	Public
	Climate	Variable	WWO8	Public, paywalled
	Policies	Variable	OxCGRT	Public
1 Available at https://www.moodysanalytics.com/solutions-overview/economic/economic-data. Partially equivalent data available from the World Bank (https://data.worldbank.org). 2 Oxford Covid-19 Government Response Tracker (https://github.com/OxCGRT/covid-policy- tracker) 3 Access granted by SwissRe 4 Vaccines excluded 5 Available at https://data.worldbank.org. 6 World Health Organization (https:/…
