# Supplementary material for: What If…? Pandemic policy-decision-support to guide a cost-benefit-optimised, country-specific response
Source: PLOS Glob Public Health. 2022 Aug 24;2(8):e0000721. doi: 10.1371/journal.pgph.0000721 (PMC10022143; doi:10.1371/journal.pgph.0000721)
Supplement: S2 Table — (XLSX) [file pgph.0000721.s002.xlsx]

## Sheet: Table 1
S2 Table Features of the RE and the unemployment6 models
Category		Feature		Type		Features
						RE		UER		RE *		UER*
Economic		Unemployment rate1		Const.		x		x6		x		x6
		GDP1		Var.		x		x		x		x
		Fiscal measures				x		x
Epidemic		Measured reproduction rate		Var.				x
Sanitary (per 1000 ppl)		Emerg. investments in health care		Var.		x		x
		Investments in vaccines				x		x
		Hospital beds		Const.		x		x		x		x
		Physicians				x		x		x		x
		Nurses				x		x		x		x
Demography		Total population		Const.		x		x		x		x
		Total population below 1 y.o.				x		x		x		x
		Total population 1 - 4 y.o.				x		x		x		x
		Total population 5 - 14 y.o.				x		x		x		x
		Total population 15 - 24 y.o.				x		x		x		x
		Total population 25 - 34 y·o ·				x		x		x		x
		Total population 35 - 54 y.o.				x		x		x		x
		Total population 55 - 74 y.o.				x		x		x		x
		Total population above 75 y.o.				x		x		x		x
		Population perc. over 60 y.o.				x		x		x		x
Vaccines		Ad26.COV2.S (Johnson&Johnson)2		Var.		x		x		x		x
		Gam-COVID-Vac (Sputnik V)2				x		x		x		x
		BNT162b2 (Pfizer/BioNTech)2				x		x		x		x
		ChAdOx1-S (Oxford/AstraZeneca)2				x		x		x		x
		EpiVacCorona2				x		x		x		x
		BBIBP-CorV (Sinopharm/Beijing)2				x		x		x		x
		mRNA-1273 (Moderna)2				x		x		x		x
		BBV152 (Covaxin)2				x		x		x		x
		CoronaVac (Sinovac)2				x		x		x		x
		WIBP-CorV (Sinopharm/Wuhan)2				x		x		x		x
		Total vaccinations3				x		x
		People vaccinated3				x		x
		People fully vaccinated3				x		x
		Daily vaccinations3				x		x
		Vaccines available4				x		x
Climate		Max temperature		Var.		x		x
		Min temperature				x		x
		Perceived temperature				x		x
		Humidity				x		x
		Pressure				x		x
		Heat index				x		x
		UV index				x		x
		Snow (cm)				x		x
		Sun hour				x		x
		Wind speed				x		x
		Precipitations (mm)				x		x
Category		Feature		Type		Features
						RE		UER		RE *		UER*
Polices5		School closing (4)		Var.		x		x		x		x
		Workplace closing (4)				x		x		x		x
		Cancel public events (3)				x		x		x		x
		Gatherings size restrictions (5)				x		x		x		x
		Public transport closing (3)				x		x		x		x
		Stay at home requirements (4)				x		x		x		x
		Public information campaigns (3)				x		x		x		x
		Restriction on int. movement (3)				x		x		x		x
		International travel controls (5)				x		x		x		x
* In the reinforcement learning model. 1 Measured quarterly from 31/03/2019 to 31/12/2021 (forecast). The value is constant and updated quarterly. 2 Binary variable (using or not that formulation). 3 Measured in percentage w.r.t the population. 4 Dummy binary variable (where 1 if when least one vaccine was available in the world on that date) 5 The minimum level for each policy is 0 (not applied)…
