# Supplementary material for: What If…? Pandemic policy-decision-support to guide a cost-benefit-optimised, country-specific response
Source: PLOS Glob Public Health. 2022 Aug 24;2(8):e0000721. doi: 10.1371/journal.pgph.0000721 (PMC10022143; doi:10.1371/journal.pgph.0000721)
Supplement: S3 Table — (XLSX) [file pgph.0000721.s003.xlsx]

## Sheet: Table 1
S3 Table MSE of 116 countries when predicting their RE
Reproduction rate
Country name			Mean Squared Error
Total (average of 116 countries)			0·043
Afghanistan			0·042
Albania			0·014
Algeria			0·033
Andorra			0·074
Angola			0·027
Argentina			0·019
Australia			0·055
Austria			0·019
Azerbaijan			0·058
Bahamas			0·118
Bahrain			0·020
Bangladesh			0·041
Barbados			0·067
Belarus			0·045
Belgium			0·012
Belize			0·042
Bolivia			0·033
Brazil			0·028
Bulgaria			0·031
Canada			0·030
Chile			0·046
China			0·080
Colombia			0·068
Costa Rica			0·031
Croatia			0·089
Cyprus			0·039
Czechia			0·035
Côte d’Ivoire			0·025
Denmark			0·037
Dominican Republic			0·037
Ecuador			0·014
Egypt			0·036
El Salvador			0·013
Estonia			0·028
Finland			0·019
France			0·014
Germany			0·012
Ghana			0·101
Greece			0·032
Guatemala			0·018
Guinea			0·013
Honduras			0·018
Hungary			0·042
Iceland			0·083
Reproduction rate
Country name			Mean Squared Error
Indonesia			0·022
Iran - Islamic Republic of			0·032
Ireland			0·053
Israel			0·068
Italy			0·024
Jamaica			0·029
Japan			0·034
Jordan			0·034
Kazakhstan			0·033
Kenya			0·042
Korea - Republic of			0·047
Kuwait			0·031
Latvia			0·017
Lebanon			0·038
Lithuania			0·042
Luxembourg			0·028
Malawi			0·092
Malaysia			0·030
Malta			0·089
Mexico			0·020
Moldova - Republic of			0·044
Monaco			0·018
Mongolia			0·069
Morocco			0·013
Mozambique			0·065
Myanmar			0·113
Namibia			0·124
Nepal			0·054
Netherlands			0·026
New Zealand			0·068
Nigeria			0·081
Norway			0·021
Oman			0·060
Pakistan			0·014
Panama			0·027
Paraguay			0·028
Peru			0·015
Philippines			0·040
Poland			0·015
Portugal			0·038
Qatar			0·011
Romania			0·026
Rwanda			0·047
San Marino			0·027
Saudi Arabia			0·021
Senegal			0·030
Serbia			0·040
Seychelles			0·050
Sierra Leone			0·059
Singapore			0·020
Reproduction rate
Country name			Mean Squared Error
Slovakia			0·031
Slovenia			0·028
South Africa			0·110
Spain			0·036
Sri Lanka			0·051
Suriname			0·064
Sweden			0·038
Switzerland			0·022
Thailand			0·089
Togo			0·019
Trinidad and Tobago			0·187
Tunisia			0·027
Turkey			0·028
Uganda			0·098
Ukraine			0·044
United Arab Emirates			0·058
United Kingdom			0·028
United States			0·015
Uruguay			0·017
Venezuela			0·017
Vietnam			0·136
Zimbabwe			0·085
