# Supplementary material for: What If…? Pandemic policy-decision-support to guide a cost-benefit-optimised, country-specific response
Source: PLOS Glob Public Health. 2022 Aug 24;2(8):e0000721. doi: 10.1371/journal.pgph.0000721 (PMC10022143; doi:10.1371/journal.pgph.0000721)
Supplement: S4 Table — (XLSX) [file pgph.0000721.s004.xlsx]

## Sheet: Table 1
S4 Table MSE of 29 countries when predicting their unemployment rate
Unemployment rate
Country name	Mean Squared Error
Total (average of 29 countries)	4·473
Austria	1·465
Belgium	2·444
Bulgaria	1·926
Croatia	9·399
Cyprus	12·285
Czechia	1·043
Denmark	0·262
Estonia	5·549
Finland	2·288
France	0·317
Germany	0·727
Greece	11·467
Hungary	2·902
Ireland	5·146
Italy	1·813
Latvia	2·877
Lithuania	5·814
Luxembourg	9·922
Malta	3·246
Netherlands	0·618
Norway	1·522
Portugal	3·167
Romania	3·995
Slovakia	4·713
Slovenia	0·857
Spain	25·138
Sweden	5·679
Switzerland	0·538
United Kingdom	2·586
