# Supplementary material for: What If…? Pandemic policy-decision-support to guide a cost-benefit-optimised, country-specific response
Source: PLOS Glob Public Health. 2022 Aug 24;2(8):e0000721. doi: 10.1371/journal.pgph.0000721 (PMC10022143; doi:10.1371/journal.pgph.0000721)
Supplement: S5 Table — (XLSX) [file pgph.0000721.s005.xlsx]

## Sheet: Table 1
S5 Table MSE of 29 countries when predicting their RE, reinforcement learning model
Reproduction rate - RL
Country name	Mean Squared Error
Total (average of 29 countries)	0·042
Austria	0·025
Belgium	0·016
Bulgaria	0·031
Croatia	0·091
Cyprus	0·086
Czechia	0·027
Denmark	0·034
Estonia	0·033
Finland	0·012
France	0·022
Germany	0·019
Greece	0·030
Hungary	0·061
Ireland	0·070
Italy	0·037
Latvia	0·014
Lithuania	0·061
Luxembourg	0·039
Malta	0·093
Netherlands	0·029
Norway	0·023
Portugal	0·078
Romania	0·037
Slovakia	0·028
Slovenia	0·022
Spain	0·046
Sweden	0·101
Switzerland	0·021
United Kingdom	0·023
