# Supplementary material for: What If…? Pandemic policy-decision-support to guide a cost-benefit-optimised, country-specific response
Source: PLOS Glob Public Health. 2022 Aug 24;2(8):e0000721. doi: 10.1371/journal.pgph.0000721 (PMC10022143; doi:10.1371/journal.pgph.0000721)
Supplement: S6 Table — (XLSX) [file pgph.0000721.s006.xlsx]

## Sheet: Table 1
S6 Table MSE of 29 countries when predicting their unemployment rate, reinforcement learning model
Unemployment rate - RL
Country name	Mean Squared Error
Total (average of 29 countries)	4·450
Austria	2·225
Belgium	1·427
Bulgaria	3·612
Croatia	8·059
Cyprus	12·341
Czechia	0·227
Denmark	0·696
Estonia	6·201
Finland	3·532
France	0·834
Germany	0·566
Greece	18·771
Hungary	1·969
Ireland	5·051
Italy	5·618
Latvia	3·376
Lithuania	2·893
Luxembourg	9·529
Malta	2·894
Netherlands	0·509
Norway	1·971
Portugal	1·761
Romania	3·855
Slovakia	3·425
Slovenia	0·973
Spain	22·408
Sweden	2·663
Switzerland	0·133
United Kingdom	1·516
