# Supplementary material for: What If…? Pandemic policy-decision-support to guide a cost-benefit-optimised, country-specific response
Source: PLOS Glob Public Health. 2022 Aug 24;2(8):e0000721. doi: 10.1371/journal.pgph.0000721 (PMC10022143; doi:10.1371/journal.pgph.0000721)
Supplement: S7 Table — The initial value is the measured RE (left) UER (right) at the start of the period. The difference is the model performances calculated as measured value at the end of the period (i.e. as a result of policymaker) minus the one predicted by implementing the model’s recommended policies (higher is better, where positive values show the policy intervention of the RLA model improved the RE or UER). (XLSX) [file pgph.0000721.s007.xlsx]

## Sheet: Table 1
S7 Table Reinforcement learning simulation results for the time period 07/12/2020 – 03/01/2021 The initial value is the measured RE (left) UER (right) at the start of the period. The difference is the model performances calculated as measured value at the end of the period (i.e. as a result of policymaker) minus the one predicted by implementing the model’s recommended policies (higher is better,…
		Reproduction rate		Unemployment rate
	Country	Initial value	Difference	Initial value	Difference
	Total*	/	0.172	/	1.738
	Austria	0·880	0·270	3·149	1·927
	Belgium	0·935	0·245	3·389	2·811
	Bulgaria	0·708	-0·147	6·355	4·778
	Switzerland	0·930	0·181	2·063	1·385
	Cyprus	0·911	0·153	2·308	-1·547
	Czechia	1·077	-0·022	1·360	0·438
	Germany	0·984	0·371	1·383	0·511
	Denmark	0·984	0·009	1·759	1·023
	Spain	1·118	0·441	4·741	2·343
	Estonia	1·010	0·111	6·999	5·912
	Finland	0·914	0·494	3·236	1·973
	France	0·998	0·319	2·601	1·503
	United Kingdom	1·178	-0·088	3·988	2·707
	Greece	0·760	0·057	5·316	-2·251
	Croatia	0·710	-0·130	3·674	2·826
	Hungary	0·738	0·136	1·877	0·503
	Ireland	1·024	-0·087	5·151	4·510
	Italy	0·877	0·123	3·372	1·177
	Lithuania	1·001	-0·009	4·954	4·485
	Luxembourg	0·663	0·483	0·895	-0·960
	Latvia	1·036	0·383	4·637	1·293
	Malta	0·826	0·156	1·574	0·712
	Netherlands	1·188	0·018	2·655	2·582
	Norway	1·096	0·064	0·738	0·318
	Portugal	0·861	0·454	2·648	1·795
	Romania	0·792	0·178	2·116	-1·075
	Slovakia	0·985	0·413	6·433	4·477
	Slovenia	0·958	0·203	3·138	2·192
	Sweden	0·999	0·217	2·160	2·044
* Average of 29 countries
