# Supplementary material for: What If…? Pandemic policy-decision-support to guide a cost-benefit-optimised, country-specific response
Source: PLOS Glob Public Health. 2022 Aug 24;2(8):e0000721. doi: 10.1371/journal.pgph.0000721 (PMC10022143; doi:10.1371/journal.pgph.0000721)
Supplement: S8 Table — The initial value is the measured RE (left) UER (right) at the start of the period. The difference is the model performances calculated as measured value at the end of the period (i.e. as a result of policymaker) minus the one predicted by implementing the model’s recommended policies (higher is better, where positive values show the policy intervention of the RLA model improved the RE or UER). (XLSX) [file pgph.0000721.s008.xlsx]

## Sheet: Table 1
S8 Table Reinforcement learning simulation results for the time period 01/02/2021 – 28/02/2021 The initial value is the measured RE (left) UER (right) at the start of the period. The difference is the model performances calculated as measured value at the end of the period (i.e. as a result of policymaker) minus the one predicted by implementing the model’s recommended policies (higher is better,…
	Reproduction rate		Unemployment rate
Country	Initial value	Difference	Initial value	Difference
Total*	/	0·293	/	1·482
Austria	0·984	0·373	2·487	1·518
Belgium	0·940	0·495	3·590	2·407
Bulgaria	1·039	0·451	6·631	4·291
Switzerland	0·860	0·423	1·951	1·521
Cyprus	0·828	0·238	1·967	-1·414
Czechia	1·060	0·361	1·418	1·442
Germany	0·748	0·266	1·388	0·570
Denmark	0·994	0·312	1·602	1·292
Spain	0·575	0·055	3·566	1·901
Estonia	1·023	0·327	7·112	3·990
Finland	1·055	0·412	3·134	0·536
France	0·943	0·204	2·457	1·130
United Kingdom	0·765	0·061	3·871	2·504
Greece	1·055	0·315	5·355	-1·037
Croatia	0·777	0·336	2·964	0·997
Hungary	1·052	0·419	1·835	-0·176
Ireland	0·857	0·188	5·097	3·172
Italy	0·904	0·359	3·561	1·423
Lithuania	0·817	0·150	5·334	4·295
Luxembourg	0·998	0·332	0·964	-0·476
Latvia	0·907	0·332	4·892	0·810
Malta	0·964	0·232	1·672	0·635
Netherlands	0·901	0·253	2·869	2·198
Norway	0·920	0·480	0·669	-0·189
Portugal	0·549	0·036	2·220	0·607
Romania	0·913	0·354	1·833	-0·423
Slovakia	0·953	0·251	6·643	5·179
Slovenia	0·854	0·346	2·766	2·179
Sweden	1·007	0·133	2·380	2·103
* Average of 29 countries
