# Supplementary material for: What If…? Pandemic policy-decision-support to guide a cost-benefit-optimised, country-specific response
Source: PLOS Glob Public Health. 2022 Aug 24;2(8):e0000721. doi: 10.1371/journal.pgph.0000721 (PMC10022143; doi:10.1371/journal.pgph.0000721)
Supplement: S9 Table — The initial value is the measured RE (left) UER (right) at the start of the period. The difference is the model performances calculated as measured value at the end of the period (i.e. as a result of policymaker) minus the one predicted by implementing the model’s recommended policies (higher is better, where positive values show the policy intervention of the RLA model improved the RE or UER). (XLSX) [file pgph.0000721.s009.xlsx]

## Sheet: Table 1
S9 Table Reinforcement learning simulation results for the time period 12/04/2021 – 09/05/2021 The initial value is the measured RE (left) UER (right) at the start of the period. The difference is the model performances calculated as measured value at the end of the period (i.e. as a result of policymaker) minus the one predicted by implementing the model’s recommended policies (higher is better,…
	Reproduction rate		Unemployment rate
Country	Initial value	Difference	Initial value	Difference
Total*	/	0·211	/	1·393
Austria	0·954	0·433	1·717	0·896
Belgium	0·964	0·049	3·749	2·631
Bulgaria	0·827	-0·002	6·642	4·937
Switzerland	1·010	0·192	1·782	1·135
Cyprus	1·159	0·193	1·727	-1·176
Czechia	0·869	0·139	1·474	-0·341
Germany	1·031	-0·173	1·277	0·076
Denmark	1·067	0·304	1·502	0·590
Spain	1·011	0·102	3·207	1·657
Estonia	0·866	0·565	6·937	5·374
Finland	0·871	0·259	3·175	1·759
France	0·890	-0·047	2·224	0·405
United Kingdom	0·915	0·112	3·701	2·034
Greece	0·927	0·150	4·178	-1·445
Croatia	1·024	0·176	2·051	0·441
Hungary	0·791	-0·003	1·687	0·478
Ireland	1·003	0·284	4·637	4·226
Italy	0·968	0·195	3·596	1·341
Lithuania	1·044	0·420	5·558	3·117
Luxembourg	0·957	0·470	1·014	-0·163
Latvia	1·047	0·212	5·016	2·687
Malta	0·855	-0·105	1·788	0·688
Netherlands	1·106	0·111	3·009	2·072
Norway	0·940	0·589	0·589	-0·778
Portugal	0·963	0·575	1·781	0·480
Romania	0·812	0·224	1·593	0·403
Slovakia	0·883	0·019	6·634	4·789
Slovenia	0·888	0·443	2·517	0·867
Sweden	0·981	0·233	2·496	1·221
⇤ Average of 29 countries
