# Supplementary material for: What If…? Pandemic policy-decision-support to guide a cost-benefit-optimised, country-specific response
Source: PLOS Glob Public Health. 2022 Aug 24;2(8):e0000721. doi: 10.1371/journal.pgph.0000721 (PMC10022143; doi:10.1371/journal.pgph.0000721)
Supplement: S10 Table — Average obtained across three different time periods (07/12/2020–03/01/2021; 01/02/2021–28/02/2021; 12/04/2021–09/05/2021). Standard deviation is also reported. (XLSX) [file pgph.0000721.s010.xlsx]

## Sheet: Table 1
S10 Table Average difference between the measured final RE/UER and the predicted one adopting the suggested policies Average obtained across three different time periods (07/12/2020 – 03/01/2021; 01/02/2021 – 28/02/2021; 12/04/2021 – 09/05/2021). Standard deviation is also reported.
	Reproduction rate		Unemployment rate
Country	Mean	Std	Mean	Std
Austria	0·359	0·082	1·447	0·519
Belgium	0·263	0·224	2·616	0·202
Bulgaria	0·101	0·312	4·669	0·337
Switzerland	0·265	0·137	1·347	0·196
Cyprus	0·195	0·043	-1·379	0·188
Czechia	0·159	0·192	0·513	0·894
Germany	0·155	0·289	0·386	0·270
Denmark	0·208	0·173	0·968	0·354
Spain	0·199	0·211	1·967	0·348
Estonia	0·334	0·227	5·092	0·992
Finland	0·388	0·119	1·423	0·775
France	0·159	0·187	1·013	0·558
United Kingdom	0·028	0·104	2·415	0·345
Greece	0·174	0·131	-1·578	0·618
Croatia	0·127	0·237	1·421	1·248
Hungary	0·184	0·215	0·268	0·385
Ireland	0·128	0·193	3·969	0·705
Italy	0·226	0·121	1·314	0·125
Lithuania	0·187	0·217	3·966	0·741
Luxembourg	0·428	0·084	-0·533	0·402
Latvia	0·309	0·088	1·597	0·975
Malta	0·094	0·177	0·678	0·039
Netherlands	0·127	0·118	2·284	0·266
Norway	0·378	0·277	-0·216	0·549
Portugal	0·355	0·283	0·961	0·725
Romania	0·252	0·091	-0·365	0·741
Slovakia	0·228	0·198	4·815	0·352
Slovenia	0·331	0·121	1·746	0·761
Sweden	0·194	0·054	1·789	0·493
